# Supplementary material for: Non-Specific Inhibition of Dipeptidyl Peptidases 8/9 by Dipeptidyl Peptidase 4 Inhibitors Negatively Affects Mesenchymal Stem Cell Differentiation
Source: J Clin Med. 2023 Jul 12;12(14):4632. doi: 10.3390/jcm12144632 (PMC10380885; doi:10.3390/jcm12144632)
Supplement: Supplementary file 1 [file jcm-12-04632-s001.zip]

Archive with 1 entries (1 files):
- jcm-2444389-supplementary.pdf
